# Supplementary material for: Methylglyoxal-Modified Human Serum Albumin Binds to Leukocyte Myeloperoxidase and Inhibits its Enzymatic Activity
Source: Antioxidants (Basel). 2022 Nov 16;11(11):2263. doi: 10.3390/antiox11112263 (PMC9686918; doi:10.3390/antiox11112263)
Supplement: Supplementary file 1 [file antioxidants-11-02263-s001.zip]

Archive with 1 entries (1 files):
- antioxidants-1947233-supplementary.pdf
